# Supplementary material for: M(II)Al4 Type Layered Double Hydroxides—Preparation Using Mechanochemical Route, Structural Characterization and Catalytic Application
Source: Materials (Basel). 2021 Aug 27;14(17):4880. doi: 10.3390/ma14174880 (PMC8432663; doi:10.3390/ma14174880)
Supplement: Supplementary file 1 [file materials-14-04880-s001.zip]

Archive with 1 entries (1 files):
- materials-1354801-supplementary.pdf
